# Supplementary material for: Urbanization increases stochasticity and reduces the ecological stability of microbial communities in amphibian hosts
Source: Front Microbiol. 2023 Jan 12;13:1108662. doi: 10.3389/fmicb.2022.1108662 (PMC9878570; doi:10.3389/fmicb.2022.1108662)
Supplement: Supplementary file 2 [file Table_1.xlsx]

## Sheet: TABLE S1
Group	Sample sites	Longtitude	Latitude
W (Nskin=55; Ngut=55)	W1	104.353	30.4269
	W2	104.053	30.1608
	W3	103.941	29.8166
	W4	103.909	29.8723
	W5	103.696	30.0141
	W6	103.239	30.5405
	W7	103.22	30.2511
	W8	102.678	30.4646
U (Nskin=42; Ngut=42)	U1	104.086	30.6183
	U2	104.073	30.4369
	U3	104.053	30.573
	U4	104.103	30.6585
